# Supplementary material for: Leaf Age, Canopy Position, and Habitat Affect the Carbon Isotope Discrimination and Water-Use Efficiency in Three C3 Leguminous Prosopis Species from a Hyper-Arid Climate
Source: Plants (Basel). 2019 Oct 9;8(10):402. doi: 10.3390/plants8100402 (PMC6843744; doi:10.3390/plants8100402)
Supplement: Supplementary file 1 [file plants-08-00402-s001.zip]

Archive with 1 entries (1 files):
- plants-589099-supplementary.xls
