# Supplementary material for: Leaf Age, Canopy Position, and Habitat Affect the Carbon Isotope Discrimination and Water-Use Efficiency in Three C3 Leguminous Prosopis Species from a Hyper-Arid Climate
Source: Plants (Basel). 2019 Oct 9;8(10):402. doi: 10.3390/plants8100402 (PMC6843744; doi:10.3390/plants8100402)
Supplement: Supplementary file 1 [file plants-08-00402-s001.zip › plants-589099-supplementary.xls]

## Sheet: Summary Table
Table S1. Details of climatic data for each sampling locations across United Arab Emirates.
Sites	SY	Lat	Lon	MAP (Mm)	(days/month)	MAT (oC)	DTR (oC)	RH (%)	SH (%)	WR (m/s)	MAI	PM (mm/day)
Sharjah	2017	25 º 19 ' 20 " N	55 º 30 ' 49 " E	4.0125	0.983333	26.9917	13.6167	60.5833	78.0833	3.30833	0.00833333	5.9625
Kalba	2017	25 º 04 ' 27 " N	56 º 21 ' 19 " E	3.69417	0.775	27.2417	12.5	61.9167	77.4167	3.2	0.00833333	5.8125
Ajman	2017	25 º 24 ' 40 " N	55 º 26 ' 6 " E	3.76333	1.03333	27.1583	12.8083	60.6667	78.4167	3.35833	0.0075	5.97333
Umm al Qaywayn	2017	25 º 33 ' 53 " N	55 º 33 ' 18 " E	4.27833	1.03333	27.1083	13.4583	60.5	77.4167	3.24167	0.01	5.93
SY, sampling year; Lat, latitude; Long, longitude; MAP, mean annual precipitation; MAT, mean annual temperature (MAT); DTR, daily temperature range; RH, relative humidity; SH, sunshine hours; WR, wind run; MAI, moisture availability index; PM, Penman-Montieth
